# Supplementary material for: Head Lice of Pygmies Reveal the Presence of Relapsing Fever Borreliae in the Republic of Congo
Source: PLoS Negl Trop Dis. 2016 Dec 2;10(12):e0005142. doi: 10.1371/journal.pntd.0005142 (PMC5135033; doi:10.1371/journal.pntd.0005142)
Supplement: S1 Table — Haplotypes highlighted in blue are the newly identified haplotypes from sequences available in GenBank. (XLSX) [file pntd.0005142.s002.xlsx]

## Sheet: Table 1
SI Appendix A: Geographic occurrences and frequencies of cytb haplotypes of human head and body lice. Haplotypes highlighted in blue are the newly identified haplotypes from sequences available in GenBank.
	Haplotype	Algeria	Burundi	Ethiopia	Kenya	Madagascar	Rwanda	Senegal	Egypt	South Africa	Mali	Congo RDC	China	Iran	Japan	Laos	Mongolia	Nepal	Phillippines	Russia	Taiwan	Yemen	Pakistan	Israel	France	Germany	Hungary	Portugal	United Kingdom	Australia	New Zelande	Papua-new-guinea	Amazonia	Brazil	Canada	Ecuador	Honduras	Mexico	Panama	Peru	USA	Chille	Total	Acc No.
	A1					1																																					1	KM579538
	A2																			1																							1	KM579539
	A3																																							1			1	KM579540
	A4																																								4		4	KM579541
	A5		18	21	7	17	13		91			1		2		1	1	45	5	27		1	9	7	44	4	10	4		38	10	17	1	10		1	3	1	1	9	34	1	454	KM579542
	A6			3																																							3	KM579543
	A7																																							1			1	KM579544
	A8																			1						2																	3	KM579545
	A9			1																																							1	KM579546
	A10																	20																									20	KM579547
	A11															10																											10	KM579548
	A12																															1			7			8					16	KM579549
	A13												6				5																										11	KM579550
	A14																			1																							1	KM579551
	A16																		9											9													18	KM579552
	A17	2						6											1										4	10	6										8		37	KM579553
	A18																																2										2	KM579554
	A19																				1																						1	KM579555
	A45																	1																									1	KM579566
	A55																							4																			4	KX232678
	A56																							1																			1	KX232679
	B31																								1																		1	KX249763
	B32																																				1						1	KM579556
	B33																																				5	1			16		22	KM579557
	B34																																								2		2	KM579558
	B36	24								59														8		3			28								1				20	1	144	KM579559
	B45																								1																		1	KX249764
	B54																																19										19	KM579569
	B37																																				1						1	KX249776
	B38																																				1						1	KX249777
	C39							5			9																																14	KM579560
	C40			1																																							1	KM579561
	C41																	17					79																				96	KM579562
	C42			7																																							7	KM579563
	C43			1																																							1	KM579564
	C44			51																																							51	KM579565
	C51																								1																		1	KX249765
	C45																						1																				1	KX249778
	C46										11																																11	KX249780
	C47										7																																7	KX249781
	D60											2																															2	KX249766
	D61											2																															2	KX249767
	D62											2																															2	KX249768
	D63											3																															3	KX249769
	D64											2																															2	KX249770
	D65											5																															5	KX249771
	D66											4																															4	KX249772
	D67											7																															7	KX249773
	D68			1																																							1	KX249779
	D69			3																																							3	KX249774
	D70			1																																							1	KX249775
		26	18	90	7	18	13	11	91	59	27	28	6	2	0	11	6	83	15	30	1	1	89		47	9	10	4	32	57	16	18	22	10	7	1	12	10	1	11	84	2	1005
